# Supplementary material for: Fibroblast state switching orchestrates dermal maturation and wound healing
Source: Mol Syst Biol. 2018 Aug 29;14(8):e8174. doi: 10.15252/msb.20178174 (PMC6113774; doi:10.15252/msb.20178174)
Supplement: Supplementary file 2 — Table EV1 [file MSB-14-e8174-s002.xlsx]

## Sheet: Supplementary Table 1
Table EV1
This table refers to Fig 1 and Fig EV1
Figure 1A	Volume Measurements
	E10.5					E12.5
	Replicates	Length (cm)	Diameter (cm)	Body Volume (cm3)		Replicates	Length (cm)	Diameter (cm)	Body Volume (cm3)
	1	0.625	0.146	0.0104635		1	0.55	0.23	0.0228512
	2	0.643	0.148	0.0110618		2	0.49	0.24	0.0221671
	3	0.524	0.172	0.0121753		3	0.464	0.2	0.014577
	4	0.447	0.154	0.00832605		4	0.52	0.238	0.0231338
	5	0.746	0.157	0.014442		5	0.5	0.193	0.0146276
	6	0.678	0.14	0.010437		6	0.53	0.2	0.0166504
	7	0.772	0.174	0.0183572		7	0.493	0.194	0.0145727
	8	0.652	0.142	0.0103256
	9	0.701	0.1294	0.00921884
	10	0.75	0.143	0.0120455
	11	0.679	0.153	0.0124837
	E16.5					E17.5
	Replicates	Length (cm)	Diameter (cm)	Body Volume (cm3)		Replicates	Length (cm)	Diameter (cm)	Body Volume (cm3)
	1	1	0.42	0.138544		1	1.1	0.5	0.215984
	2	1.1	0.38	0.124753		2	1.1	0.5	0.215984
	3	1.1	0.44	0.167258		3	1	0.6	0.282743
	4	1.1	0.49	0.207432		4	1.3	0.5	0.255254
	5	0.99	0.49	0.186688		5	1	0.6	0.282743
	6	1.1	0.54	0.251924		6	0.9	0.5	0.176715
	7	1.25	0.45	0.198804		7	1.3	0.6	0.367566
	8	1	0.44	0.152053		8	1	0.5	0.19635
	9	1.2	0.54	0.274827		9	1.1	0.6	0.311018
	E18.5					P0
	Replicates	Length (cm)	Diameter (cm)	Body Volume (cm3)		Replicates	Length (cm)	Diameter (cm)	Body Volume (cm3)
	1	1.6	0.8	0.804248		1	1.7	0.9	1.08149
	2	1.7	0.7	0.654237		2	1.8	0.6	0.508938
	3	1.6	0.65	0.530929		3	1.8	0.8	0.904779
	4	1.8	0.6	0.508938		4	1.8	0.7	0.692721
	5	1.7	0.6	0.480664		5	1.9	0.8	0.955044
	6	1.5	0.6	0.424115		6	1.8	0.7	0.692721
	7	1.6	0.6	0.452389		7	1.6	0.7	0.615752
	8	1.4	0.5	0.274889		8	1.7	0.7	0.654237
	9	1.5	0.6	0.424115
	10	1.5	0.6	0.424115
	11	1.6	0.6	0.452389
	12	1.6	0.55	0.380133
	P2					P4
	Replicates	Length (cm)	Diameter (cm)	Body Volume (cm3)		Replicates	Length (cm)	Diameter (cm)	Body Volume (cm3)
	1	2	0.9	1.27235		1	2.8	1.2	3.16673
	2	2	0.9	1.27235		2	2.5	1.2	2.82743
	3	2	1	1.5708		3	2.6	1	2.04204
	4	2.2	1	1.72788		4	2.7	1.3	3.58377
	5	2.1	0.9	1.33596		5	2.7	1.1	2.5659
	6	1.8	0.8	0.904779		6	2.6	1.2	2.94053
	7	2	0.8	1.00531		7	2.5	1.1	2.37583
	8	1.8	0.8	0.904779		8	3	1.1	2.851
	9	2.3	0.9	1.4632		9	2.8	1.2	3.16673
	10	2.1	0.9	1.33596
	11	1.8	0.8	0.904779
	12	1.8	0.8	0.904779
	P6					P10
	Replicates	Length (cm)	Diameter (cm)	Body Volume (cm3)		Replicates	Length (cm)	Diameter (cm)	Body Volume (cm3)
	1	3.2	1.4	4.92602		1	3.8	1.8	9.66982
	2	3.3	1.3	4.38017		2	4	1.8	10.1788
	3	3.1	1.3	4.1147		1	3.5	1.5	6.18501
	4	3.2	1.2	3.61911		2	3.3	1.3	4.38017
	5	3.2	1.4	4.92602		3	3.4	1.4	5.23389
	6	3.3	1.4	5.07996		4	3.2	1.3	4.24743
	7	3.3	1.5	5.83158		5	3.6	1.4	5.54177
	8	3.4	1.4	5.23389		6	3.1	1.5	5.47815
						7	3.4	1.4	5.23389
						8	3.4	1.4	5.23389
	P21
	Male replicates	Length (cm)	Diameter (cm)	Body Volume (cm3)	Female replicates	Length (cm)	Diameter (cm)	Body Volume (cm3)
	1	5	2.1	17.318	1	4.8	1.8	12.2145
	2	5.2	2.1	18.0108	2	5	2	15.708
	3	5	2	15.708	3	4.4	1.8	11.1966
	4	4.6	2	14.4513	4	4.5	1.8	11.4511
	5	5	2.1	17.318	5	4.2	1.6	8.4446
	6	4.5	2	14.1372	6	4.2	1.6	8.4446
	7	4.8	2.2	18.2464	7	4	1.7	9.0792
	8	4.6	1.9	13.0423	8	4.1	1.7	9.30618
	9	4.8	1.8	12.2145
	10	4.2	1.8	10.6877
	11	3.9	1.6	7.84142
	12	4.4	1.6	8.84672
	P38
	Male replicates	Length (cm)	Diameter (cm)	Body Volume (cm3)	Female replicates	Length (cm)	Diameter (cm)	Body Volume (cm3)
	1	5.5	2.8	33.8664	1	5.8	2.5	28.4707
	2	5.8	2.6	30.7939	2	5.6	2.2	21.2874
	3	5.6	2.6	29.732	3	5.3	2.2	20.147
	4	5.7	2.5	27.9798	4	5.2	2	16.3363
					5	5	2.4	22.6195
					6	5.4	2.3	22.4357
					7	5.5	2.5	26.9981
					8	4.9	2.5	24.0528
	P50
	Male replicates	Length (cm)	Diameter (cm)	Body Volume (cm3)	Female replicates	Length (cm)	Diameter (cm)	Body Volume (cm3)
	1	7	2.6	37.165	1	6.2	2.4	28.0481
	2	7.5	2.8	46.1814	2	6.3	2.7	36.071
	3	6.5	3	45.9458	3	6.5	3	45.9458
	4	7.3	3.4	66.2782	4	5.8	2.3	24.0976
	5	6.8	2.4	30.7625	5	5.6	2.5	27.4889
Figure S1A	Ratio calculations
			E17.5	P2	P50
		Average body volume (cm3)	0.25604	1.21691	38.7984
		Average dermis depth (cm)	0.0175652	0.0287	0.0426
		Average dermis volume (cm3)	0.0268562	0.175152	2.32039
		Average fibroblast density	4156.94	6841.76	1282.64
				P2 - E17.5	P50 - P2
		Ratio body volume		4.75281	31.8828
		Ratio dermis volume		6.52185	13.2479
		Ratio cell number		10.7341	2.48361
		Predicted number of cell divisions		3.42413	1.31244
