# Supplementary material for: Fibroblast state switching orchestrates dermal maturation and wound healing
Source: Mol Syst Biol. 2018 Aug 29;14(8):e8174. doi: 10.15252/msb.20178174 (PMC6113774; doi:10.15252/msb.20178174)
Supplement: Supplementary file 3 — Movie EV1 [file MSB-14-e8174-s003.zip › MovieEV1/Movie_EV1.txt]

Movie EV1 (related to Fig 4): Computational simulation of dermal maturation. Sequential key MCS of the simulation are shown in Fig 4A.
