# Supplementary material for: Fibroblast state switching orchestrates dermal maturation and wound healing
Source: Mol Syst Biol. 2018 Aug 29;14(8):e8174. doi: 10.15252/msb.20178174 (PMC6113774; doi:10.15252/msb.20178174)
Supplement: Supplementary file 4 — Movie EV2 [file MSB-14-e8174-s004.zip › MovieEV2/Movie_EV2.txt]

Movie EV2 (related to Fig 4): In vivo live cell imaging of dermal fibroblasts (green) and collagen (purple) in adult PDGFRaH2BEGFP back skin of adult mice. Sequential time-lapse images are shown in Fig 4D.  
