# Supplementary material for: Fibroblast state switching orchestrates dermal maturation and wound healing
Source: Mol Syst Biol. 2018 Aug 29;14(8):e8174. doi: 10.15252/msb.20178174 (PMC6113774; doi:10.15252/msb.20178174)
Supplement: Supplementary file 5 — Movie EV3 [file MSB-14-e8174-s005.zip]

Archive with 4 entries (3 files):
- MovieEV3/
- MovieEV3/desktop.ini
- MovieEV3/Movie_EV3.txt
- MovieEV3/MovieEV3_1Dwound.mov
