# Supplementary material for: Fibroblast state switching orchestrates dermal maturation and wound healing
Source: Mol Syst Biol. 2018 Aug 29;14(8):e8174. doi: 10.15252/msb.20178174 (PMC6113774; doi:10.15252/msb.20178174)
Supplement: Supplementary file 5 — Movie EV3 [file MSB-14-e8174-s005.zip › MovieEV3/Movie_EV3.txt]

Movie EV3 (related to Fig 6): Computational simulation of the wound repair in the 1D ODE model. Sequential key steps are shown in Fig 6E.
