# Supplementary material for: Fibroblast state switching orchestrates dermal maturation and wound healing
Source: Mol Syst Biol. 2018 Aug 29;14(8):e8174. doi: 10.15252/msb.20178174 (PMC6113774; doi:10.15252/msb.20178174)
Supplement: Supplementary file 6 — Movie EV4 [file MSB-14-e8174-s006.zip]

Archive with 4 entries (3 files):
- MovieEV4/
- MovieEV4/desktop.ini
- MovieEV4/Movie_EV4.txt
- MovieEV4/MovieEV4_woundHealing.mp4
