# Supplementary material for: Fibroblast state switching orchestrates dermal maturation and wound healing
Source: Mol Syst Biol. 2018 Aug 29;14(8):e8174. doi: 10.15252/msb.20178174 (PMC6113774; doi:10.15252/msb.20178174)
Supplement: Supplementary file 6 — Movie EV4 [file MSB-14-e8174-s006.zip › MovieEV4/Movie_EV4.txt]

Movie EV4 (related to Fig 7): Computational simulation of wound repair of adult skin (MCS:1200). Sequential key MCS of the simulation are shown in Fig 7A.
