# Supplementary material for: Fibroblast state switching orchestrates dermal maturation and wound healing
Source: Mol Syst Biol. 2018 Aug 29;14(8):e8174. doi: 10.15252/msb.20178174 (PMC6113774; doi:10.15252/msb.20178174)
Supplement: Supplementary file 7 — Movie EV5 [file MSB-14-e8174-s007.zip]

Archive with 4 entries (3 files):
- MovieEV5/
- MovieEV5/desktop.ini
- MovieEV5/Movie_EV5.txt
- MovieEV5/MovieEV5_PW2.mov
