# Supplementary material for: Fibroblast state switching orchestrates dermal maturation and wound healing
Source: Mol Syst Biol. 2018 Aug 29;14(8):e8174. doi: 10.15252/msb.20178174 (PMC6113774; doi:10.15252/msb.20178174)
Supplement: Supplementary file 7 — Movie EV5 [file MSB-14-e8174-s007.zip › MovieEV5/Movie_EV5.txt]

Movie EV5 (related to Fig EV5): In vivo live cell imaging of dermal fibroblasts (green) and collagen (purple) in adult PDGFRaH2BEGFP back skin wound at 2 days post wounding. Sequential time-lapse images are shown in Fig EV5B.  
