# Supplementary material for: Fibroblast state switching orchestrates dermal maturation and wound healing
Source: Mol Syst Biol. 2018 Aug 29;14(8):e8174. doi: 10.15252/msb.20178174 (PMC6113774; doi:10.15252/msb.20178174)
Supplement: Supplementary file 8 — Movie EV6 [file MSB-14-e8174-s008.zip › MovieEV6/Movie_EV6.txt]

Movie EV6 (related to Fig 7): In vivo live cell imaging of dermal fibroblasts at in adult PDGFRaH2BEGFP back skin wound area at 4 days post wounding. Sequential time-lapse images are shown in Fig 7D and Fig EV6A (without pseudo colouring). Note that z-directional movement is visualized by pseudo colouring the fibroblast nuclei (red, movement towards the basement membrane; blue, movement away from the basement membrane). Dotted line indicates wound edge.
