# Supplementary material for: Fibroblast state switching orchestrates dermal maturation and wound healing
Source: Mol Syst Biol. 2018 Aug 29;14(8):e8174. doi: 10.15252/msb.20178174 (PMC6113774; doi:10.15252/msb.20178174)
Supplement: Supplementary file 9 — Movie EV7 [file MSB-14-e8174-s009.zip]

Archive with 4 entries (3 files):
- MovieEV7/
- MovieEV7/desktop.ini
- MovieEV7/Movie_EV7.txt
- MovieEV7/MovieEV7_PW15.mov
