# Supplementary material for: Fibroblast state switching orchestrates dermal maturation and wound healing
Source: Mol Syst Biol. 2018 Aug 29;14(8):e8174. doi: 10.15252/msb.20178174 (PMC6113774; doi:10.15252/msb.20178174)
Supplement: Supplementary file 9 — Movie EV7 [file MSB-14-e8174-s009.zip › MovieEV7/Movie_EV7.txt]

Movie EV7 (related to Fig EV6): In vivo live cell imaging of dermal fibroblasts (green) and collagen (purple) in adult PDGFRaH2BEGFP back skin wound area at 15 days post wounding. Sequential time-lapse images are shown in Fig EV6C. 
